# Supplementary material for: Using the Multicomponent Aerosol FORmation Model (MAFOR) to Determine Improved VOC Emission Factors in Ship Plumes
Source: Toxics. 2024 Jun 14;12(6):432. doi: 10.3390/toxics12060432 (PMC11209450; doi:10.3390/toxics12060432)
Supplement: Supplementary file 1 [file toxics-12-00432-s001.zip]

Archive with 1 entries (1 files):
- toxics-3044708-supplementary.pdf
